# Supplementary material for: Effects of the Italian Law on Patient Safety and Health Professional Responsibilities Five Years after Its Approval by the Italian Parliament
Source: Healthcare (Basel). 2023 Jun 26;11(13):1858. doi: 10.3390/healthcare11131858 (PMC10340613; doi:10.3390/healthcare11131858)
Supplement: Supplementary file 1 [file healthcare-11-01858-s001.zip]

Archive with 1 entries (1 files):
- healthcare-2378545-SI.pdf
